# Supplementary material for: Characterization of Martelella soudanensis sp. nov., Isolated from a Mine Sediment
Source: Microorganisms. 2021 Aug 14;9(8):1736. doi: 10.3390/microorganisms9081736 (PMC8401316; doi:10.3390/microorganisms9081736)
Supplement: Supplementary file 1 [file microorganisms-09-01736-s001.zip]

Archive with 1 entries (1 files):
- microorganisms-1331130-supplementary.pdf
